# Supplementary material for: CrFeVWX (X = Ta or Ti) High-Entropy Alloy: A Theoretical and Experimental Comparative Investigation on Phase Stability
Source: Materials (Basel). 2026 Mar 4;19(5):987. doi: 10.3390/ma19050987 (PMC12985727; doi:10.3390/ma19050987)
Supplement: Supplementary file 1 [file materials-19-00987-s001.zip]

Archive with 4 entries (4 files):
- 2_EAM_Mie_CrFeTiVW103MD.in
- 2_EAM_Mie_CrFeTiVW203MC.in
- EAM_Mie_CrFeVTaW103MD.in
- EAM_Mie_CrFeVTaW203MC.in
