# Supplementary material for: CrFeVWX (X = Ta or Ti) High-Entropy Alloy: A Theoretical and Experimental Comparative Investigation on Phase Stability
Source: Materials (Basel). 2026 Mar 4;19(5):987. doi: 10.3390/ma19050987 (PMC12985727; doi:10.3390/ma19050987)
Supplement: Supplementary file 1 [file materials-19-00987-s001.zip › 2_EAM_Mie_CrFeTiVW103MD.in]

# LAMMPS input file BCC for MD(#Monte Carlo) NPT testing of a 5 element system AT1-AT5(1-Cr 2-Fe 3-Ti 4-V 5-W)
# jan 2025
# Input for thermal relaxation at ${T0} to ${T3}
#------------------------INITIALIZATION----------------------------

echo both

# Standard MD setup, PPP periodic boundaries in 3 directions, atoms not molecules

units 		metal
dimension	3
boundary	p p p
atom_style	atomic

#-----------------------ATOM DEFINITION----------------------------
#random distribution of 5 types of atoms
variable rndn11 equal 680258
variable rndn12 equal 356972
variable rndn13 equal 414635
variable rndn14 equal 36326
variable rndn15 equal 162462

variable rndn2 equal 510462
variable rndn3 equal 773327

#random velocity uniform distribution

variable rndn4 equal 129971

#temperatures
# equilibration temperature nvt+npt ${T0}
variable T0 equal 10.0
# simulation temperatures, Nose-Hoover thermostat/barostat 1 bar npt
variable T1 equal 10.0
# npt 3
variable T2 equal 300.0
# npt 4
variable T3 equal 300.0

# pressures
variable P0 equal 1.0
# up to 100GPa
variable P1 equal 1.0
variable P2 equal 1.0
variable P3 equal 1.0


# equilibrium ${lattpar} for AT1AT2AT3AT4AT5 (1-Cr 2-Fe 3-Ti 4-V 5-W) 1/5 1/5 1/5 1/5 1/5 vs T

#$#
variable lattpar equal 3.1

print ${lattpar}

# Create atoms
# Create simulation box block

# lattice parameter ${lattpar} Angstrom @ ${T0}

############################################################################################################################
# lattice sc vs none vs lattice fcc

#$#
lattice bcc ${lattpar} 

############################################################################################################################

# block of (13)^3 cells max

# 1 sc cell=1 bcc cell, lattpar_sc=lattpar_bcc
##############################

variable simulsize equal 10

#################################

print ${simulsize}
 
region whole block 0 ${simulsize} 0 ${simulsize} 0 ${simulsize}

# 5 types of atoms in box whole 

create_box 5 whole

#----------alloy elements content------------------------------ 

variable fAT1 equal 1/5
variable fAT2 equal 1/5
variable fAT3 equal 1/5
variable fAT4 equal 1/5
variable fAT5 equal 1/5

variable ini_natm equal (2*(${simulsize}^2))

print ${ini_natm}

variable nAT1 equal floor(${ini_natm}*${fAT1})
variable nAT2 equal round(${ini_natm}*${fAT2})
variable nAT3 equal round(${ini_natm}*${fAT3})
variable nAT4 equal round(${ini_natm}*${fAT4})
variable nAT5 equal round(${ini_natm}*${fAT5})

# 1-Cr 2-Fe 3-Ti 4-V 5-W

mass 1  51.9961
mass 2  55.845
mass 3  47.867
mass 4  50.9415
mass 5  183.84

# Create all atoms

variable sclatt equal (1*${lattpar})

#  Create type 1 to 5  atoms

variable  a1 equal 1
variable  a2 equal 2
variable  ab equal 3
variable  b2 equal 4
variable  b1 equal 5

print "---a1,a2,ab,b2,b1-----"

print ${a1},${a2},${ab},${b2},${b1}

print "----------------------"


#$#lattice sc ${sclatt} origin 0.0 0.0 0.0

create_atoms ${a1} region whole
group           ${a1} type ${a1}

#$#lattice sc ${sclatt} origin 0.5 0.5 0.5
#$#create_atoms ${b1} region whole
#$#group           ${b1} type ${b1}

set group ${a1} type/fraction ${a2} 0.786 ${rndn11}
group           ${a2} type ${a2}

set group ${a2} type/fraction ${ab} 0.73 ${rndn12}
group           ${ab} type ${ab}

set group ${ab} type/fraction ${b2} 0.657 ${rndn13}
group           ${b2} type ${b2}

set group ${b2} type/fraction ${b1} 0.465 ${rndn14}
group           ${b1} type ${b1}

group gAT1 type 1 
group gAT2 type 2 
group gAT3 type 3 
group gAT4 type 4 
group gAT5 type 5 

################################################################

group all type 1 2 3 4 5

################################################################


variable  natm equal count(all)
variable NAT1 equal count(gAT1)
variable NAT2 equal count(gAT2)
variable NAT3 equal count(gAT3)
variable NAT4 equal count(gAT4)
variable NAT5 equal count(gAT5)

print ${natm},${NAT1},${NAT2},${NAT3},${NAT4},${NAT5}

############################################################################################################################
# lattice sc vs none vs lattice fcc
# new lattice assignement !

#lattice none ${lattpar}

#2##############################################################################

#------------------ Setup potential-------------------------

# 1-Cr 2-Fe 3-Ti 4-V 5-W

# cutoff 10A

# Mie 2020

pair_style hybrid eam/alloy table linear 5000

pair_coeff * * eam/alloy CuFeTiTaW_Zhou04.eam.alloy Cu Fe Ti Ta W

# table CrFeTiVW
#  1Cr 2Fe 3Ti 4V 5W

# cutoff 10A

# Mie 2022

## table linear 5000

pair_coeff 1	1 table	tableCrFeTiVW.txt Mie11 
pair_coeff 1	2 table	tableCrFeTiVW.txt Mie12 
pair_coeff 1	3 table	tableCrFeTiVW.txt Mie13
pair_coeff 1	4 table	tableCrFeTiVW.txt Mie14
pair_coeff 1	5 table	tableCrFeTiVW.txt Mie15

pair_coeff 2	4 table	tableCrFeTiVW.txt Mie24 
pair_coeff 3	4 table	tableCrFeTiVW.txt Mie34 
pair_coeff 4	4 table	tableCrFeTiVW.txt Mie44
pair_coeff 4	5 table	tableCrFeTiVW.txt Mie45


#3##############################################################################

#-------------------------initial energy minimization------------------------------------------------------------------

dump            11 all custom 500 dump_0.* id type x y z mass

thermo 100                                               
thermo_style custom step pe lx ly lz press enthalpy pxx pyy pzz vol density ndanger fmax cpu

print           " Temperature PEnergy(eV) natm " file data_min.out

# Apply an external pressure or stress tensor to the simulation box during an energy minimization.
# This allows the box size and shape to vary during the iterations of the minimizer so that the final configuration will be both
# an energy minimum for the potential energy of the atoms, and the system pressure tensor will be close to the specified external tensor. 
# vmax value = fraction = max allowed volume change in one iteration

fix min1  all box/relax iso 1 vmax 0.1

# energy minimization of the system
# etol = stopping tolerance for energy (unitless)
# ftol = stopping tolerance for force (force units)
# maxiter = max iterations of minimizer
# maxeval = max number of force/energy evaluations

minimize 1e-30 1e-30 1000000 1000000

neigh_modify    every 1 delay 0 check yes

fix min2 all nve

# Saving data to analyze
variable        Temperature equal temp
variable        TEnergy equal etotal/${natm}
variable        KEnergy equal ke/${natm}
variable        PEnergy equal pe/${natm}
print           "${Temperature} ${PEnergy} ${natm}" append data_min.out

run             0

unfix           min1
unfix           min2
undump		11

reset_timestep 0

#****************************************************#

#jump SELF theend

#-------------------------THERMAL SIMULATION PROCESS---------------------------------

# Timestep to make the integration of the motion equation
timestep        0.001

# Initial velocities at a given temperature, the linear momentum of the newly created ensemble of velocities is zeroed; the angular momentum is zeroed
# uses uniform distribution from some minimum to maximum value, scaled to produce the requested temperature 2000K.
# alternative gaussian distribution with a mean of 0.0 and a sigma scaled to produce the requested temperature.

velocity        all create ${T0} ${rndn4} mom yes rot yes dist uniform

# Nose-Hoover thermostat (thermal relaxation at T0 K)
# 50 x timestep to avoid loosing atoms (not 100x)
fix             nvt1 all nvt temp ${T0} ${T0} $(50.0*dt)

# Zero the linear and angular momentum of the group of atoms every N (10) timesteps by adjusting the velocities of the atoms. This does not change the relative velocity of any pair of atoms.
# to insure the entire collection of atoms does not drift or rotate during the simulation.The rescale enables conserving the kinetic energy of the group.
fix             2 all momentum 10 linear 1 1 1 angular

# Constrain the center-of-mass by adjusting the coordinates of the atoms every timestep.INIT constrains the center-of-mass to its initial value at the beginning of the run.
fix             3 all recenter INIT INIT INIT units box 


#########################################################################################
#fix		MC1 all atom/swap 10 1 1127 ${T2} semi-grand no types 1 2
#fix		MC2 all atom/swap 10 1 6139 ${T2} semi-grand no types 1 3
#fix		MC3 all atom/swap 10 1 5113 ${T2} semi-grand no types 1 4
#fix		MC4 all atom/swap 10 1 7410 ${T2} semi-grand no types 1 5
#fix		MC5 all atom/swap 10 1 1281 ${T2} semi-grand no types 2 3
#fix		MC6 all atom/swap 10 1 3079 ${T2} semi-grand no types 2 4
#fix		MC7 all atom/swap 10 1 8262 ${T2} semi-grand no types 2 5
#fix		MC8 all atom/swap 10 1 7553 ${T2} semi-grand no types 3 4
#fix		MC9 all atom/swap 10 1 3501 ${T2} semi-grand no types 3 5
#fix		MC10 all atom/swap 10 1 2149 ${T2} semi-grand no types 4 5
#########################################################################################


# Parameters to print out on the screen and log.lammps file
thermo_style    custom step temp pe etotal lx vol density press enthalpy pxx pyy pzz ndanger fmax cpu
thermo          5000

dump            1 all custom 5000 dump_1.* id type x y z mass

run             50000

unfix           nvt1
unfix           2
unfix           3
undump		1

#jump SELF theend

#****************************************************#

# Nose-Hoover thermostat/barostat (pressure/thermal relaxation at T0)
# temperature damping parameter 0.01 (100.0 time steps between actual and set temperature)
# pressure damping parameter 1.0 (1000.0 time steps)

fix             npt1 all npt temp ${T0} ${T1} $(100.0*dt) iso ${P0} ${P1} $(1000.0*dt)

# to zero the linear and angular momentum of "all" atoms every 10 timesteps by adjusting the velocities of the atoms, avoids drift.
fix             2 all momentum 10 linear 1 1 1 angular
# Constrain the center-of-mass position of "all" atoms by adjusting the coordinates of the atoms every timestep, INIT constrains the center-of-mass to its initial value at the beginning of the run.
fix             3 all recenter INIT INIT INIT units box 

# Timestep to make the integration of the motion equation
# timestep        0.001
# Parameters to print out on the screen and log.lammps file
# 	atoms = # of atoms
#    temp = temperature
#    press = pressure
#    pe = total potential energy
#    ke = kinetic energy
#    etotal = total energy (pe + ke)
#    enthalpy = enthalpy (etotal + press*vol)

thermo_style    custom step temp lx ly lz pe etotal vol density press enthalpy pxx pyy pzz ndanger fmax cpu
thermo          1000

dump            2 all custom 5000 dump_2.* id type x y z mass vx vy vz fx fy fz

run             500000

unfix           npt1
unfix           2
unfix           3


#****************************************************#

#****************************************************#

# Nose-Hoover thermostat/barostat (initial heating or cooling annealing)
# 
fix             npt3 all npt temp ${T1} ${T2} $(100.0*dt) iso ${P1} ${P2} $(1000.0*dt)

# Saving atomic coordinates

dump            3 all xyz 5000 dump-cool_heat.xyz

# Saving data to analyze
variable        Temperature equal temp
variable        TEnergy equal etotal/${natm}
variable        KEnergy equal ke/${natm}
variable        PEnergy equal pe/${natm}

fix             temp_out all ave/time 1000 10 10000 v_Temperature v_PEnergy v_KEnergy v_TEnergy ave window 2 file data.out

#Radial Distribution Function
#compute         rdf1 all rdf 400 
#fix             rdf_out all ave/time 1000 10 10000 c_rdf1[*] ave window 2 file rdf.out mode vector

# Number of simulation steps
run             400000
unfix           npt3


#****************************************************#

# Nose-Hoover thermostat/barostat (final heating or cooling annealing)
fix             npt4 all npt temp ${T2} ${T3} $(100.0*dt) iso ${P2} ${P3} $(1000.0*dt)

# Saving atomic coordinates

dump            4 all xyz 5000 dump-re_heating.xyz

# Saving data to analyze
variable        Temperature equal temp
variable        TEnergy equal etotal/${natm}
variable        KEnergy equal ke/${natm}
variable        PEnergy equal pe/${natm}

fix             temp_out2 all ave/time 1000 10 10000 v_Temperature v_PEnergy v_KEnergy v_TEnergy ave window 2 file data2.out

#Radial Distribution Function
#compute         rdf2 all rdf 400 
#fix             rdf2_out2 all ave/time 1000 10 10000 c_rdf2[*] ave window 2 file rdf2.out mode vector

# Number of simulation steps
run             6000000
unfix           npt4

#-----SIMULATION DONE-------
unfix             temp_out
#unfix             rdf_out
unfix             temp_out2
#unfix             rdf2_out2
undump            2
undump            3
undump            4

print         "Simulation complete"

label theend
################################# THE END ######################################
